# Supplementary material for: Examining the relationships between income inequalities and different dimensions of well-being in selected Central Eastern European (CEE) countries
Source: PLoS One. 2021 Apr 28;16(4):e0250469. doi: 10.1371/journal.pone.0250469 (PMC8081245; doi:10.1371/journal.pone.0250469)
Supplement: S1 File — (XLSX) [file pone.0250469.s001.xlsx]

## Sheet: Stosy
Time	Economy	gini-di	gini-mi	S80/20	wm	zd	edu-wyz	edu-pod	sn	is	zmdef	efg1	efg2	efg3	efg4	efg5	efg6	efg7	efg8
2004	1	0.267	0.467	3.8	11960	75.722	12.3	99.7796	11.9	6	0	1	0	0	0	0	0	0	0
2005	1	0.261	0.461	3.7	12582	75.9244	13.1	98.9374	11.6	6.3	0	1	0	0	0	0	0	0	0
2006	1	0.26	0.46	3.7	13107	76.5244	13.5	93.8982	11.6	6.3	0	1	0	0	0	0	0	0	0
2007	1	0.256	0.45	3.6	13948	76.7244	13.7	95.5989	11.8	6.3	0	1	0	0	0	0	0	0	0
2008	1	0.259	0.444	3.6	14247	76.9756	14.5	98.5075	11.2	6.3	0	1	0	0	0	0	0	0	0
2009	1	0.257	0.445	3.6	14534	77.078	15.5	103.523	10.5	6.3	0	1	0	0	0	0	0	0	0
2010	1	0.26	0.449	3.7	14809	77.4244	16.8	106.457	10.7	6.1	0	1	0	0	0	0	0	0	0
2011	1	0.257	0.455	3.7	14832	77.8732	18.2	103.759	10.4	6.4	0	1	0	0	0	0	0	0	0
2012	1	0.254	0.453	3.6	15062	78.0756	19.3	100.99	10.1	6.2	0	1	0	0	0	0	0	0	0
2013	1	0.259	0.461	3.7	15465	78.1756	20.5	99.761	9.7	6.3	0	1	0	0	0	0	0	0	0
2014	1	0.257	0.46	3.6	16402	78.8244	21.5	98.1607	9.3	6.6	0	1	0	0	0	0	0	0	0
2015	1	0.258	0.46	3.7	17163	78.578	22.2	96.0708	9.4	6.5	0	1	0	0	0	0	0	0	0
2016	1	0.253	0.448	3.6	17314	79.0268	23	97.0675	9.6	6.6	0	1	0	0	0	0	0	0	0
2017	1	0.249	0.435	3.5	17886	78.978	23.9	97.844	9.6	6.7	0	1	0	0	0	0	0	0	0
2018	1	0.251956	0.447264	3.57582	18857	78.978	24.3	99.2368	9.5	6.6	0	1	0	0	0	0	0	0	0
2004	2	0.346	0.506	6.2	7969	71.9098	31.5	102.322	12.1	5.8	1	0	1	0	0	0	0	0	0
2005	2	0.335	0.485	5.8	8938	72.5683	33.2	102.636	12.3	5.8	1	0	1	0	0	0	0	0	0
2006	2	0.338	0.482	5.7	10001	72.6915	33.2	94.9776	11.5	6.1	1	0	1	0	0	0	0	0	0
2007	2	0.312	0.452	5.1	11080	72.8146	33.3	94.7524	14.3	6.1	1	0	1	0	0	0	0	0	0
2008	2	0.313	0.459	5.1	12101	73.7707	34.2	95.4536	13.2	6	1	0	1	0	0	0	0	0	0
2009	2	0.309	0.479	5	11355	74.8244	36.1	98.7466	11	5.8	1	0	1	0	0	0	0	0	0
2010	2	0.317	0.488	5.3	11556	75.4293	35.5	100.634	13.9	5.9	1	0	1	0	0	0	0	0	0
2011	2	0.323	0.484	5.4	12292	76.2293	36.9	101.431	13.3	5.8	1	0	1	0	0	0	0	0	0
2012	2	0.326	0.484	5.5	12687	76.3268	37.6	103.818	12.4	5.8	1	0	1	0	0	0	0	0	0
2013	2	0.356	0.508	6.5	13327	77.1415	37.4	104.321	14.2	5.9	0	0	1	0	0	0	0	0	0
2014	2	0.346	0.488	6.2	14113	77.0341	37.6	100.092	13.2	6.3	0	0	1	0	0	0	0	0	0
2015	2	0.33	0.47	5.8	15227	77.5902	38.1	98.7666	11.5	6.3	0	0	1	0	0	0	0	0	0
2016	2	0.314	0.455	5.4	15429	77.6415	38.9	96.4426	11.8	6.3	0	0	1	0	0	0	0	0	0
2017	2	0.309	0.445	5.2	15876	78.0927	39.7	97.2314	12.1	6.2	0	0	1	0	0	0	0	0	0
2018	2	0.322198	0.465582	5.58242	16870	78.5439	41.2	97.7767	10.3	6.5	0	0	1	0	0	0	0	0	0
2004	3	0.264	0.508	3.8	10340	72.6488	16.6	94.621	5.5	5	0	0	0	1	0	0	0	0	0
2005	3	0.264	0.508	3.8	11080	72.6488	17.1	93.8127	5.4	5.2	0	0	0	1	0	0	0	0	0
2006	3	0.264	0.508	3.8	11443	73.0976	17.7	98.7665	5.4	5.2	0	0	0	1	0	0	0	0	0
2007	3	0.257	0.513	3.7	11288	73.1512	18.1	95.0256	5.2	5	0	0	0	1	0	0	0	0	0
2008	3	0.246	0.502	3.5	11397	73.7024	19.3	96.5894	5.2	4.8	0	0	0	1	0	0	0	0	0
2009	3	0.241	0.499	3.4	11284	73.9049	19.8	96.7957	4.7	4.6	0	0	0	1	0	0	0	0	0
2010	3	0.266	0.506	3.9	11820	74.2073	20	97.1037	4.7	4.9	0	0	0	1	0	0	0	0	0
2011	3	0.269	0.507	3.9	12647	74.8585	21	98.7274	4.7	4.8	0	0	0	1	0	0	0	0	0
2012	3	0.279	0.508	4.2	12825	75.0634	22.1	97.5367	4.3	4.8	0	0	0	1	0	0	0	0	0
2013	3	0.286	0.521	4.3	13079	75.5659	22.6	97.7134	4.1	4.8	0	0	0	1	0	0	0	0	0
2014	3	0.281	0.492	4.3	13426	75.7634	23.4	96.4696	4.1	5.5	0	0	0	1	0	0	0	0	0
2015	3	0.284	0.494	4.3	13993	75.5683	24.2	96.9504	4.3	5.6	0	0	0	1	0	0	0	0	0
2016	3	0.28	0.482	4.3	13879	76.0634	23.7	98.5948	4.5	5.6	0	0	0	1	0	0	0	0	0
2017	3	0.289	0.478	4.4	14223	75.8171	24.1	105.05	4.7	5.8	0	0	0	1	0	0	0	0	0
2018	3	0.288505	0.488242	4.43956	15010	75.8171	25.1	106.649	4.7	6	0	0	0	1	0	0	0	0	0
2004	4	0.349	0.508	6.3	9352	71.961	24.5	103.258	3.4	5.3	0	0	0	0	1	0	0	0	0
2005	4	0.352	0.506	6.4	10079	71.2537	26.5	102.044	3.7	5.4	0	0	0	0	1	0	0	0	0
2006	4	0.328	0.466	5.6	11115	71.0561	26.1	102.382	3.8	5.5	0	0	0	0	1	0	0	0	0
2007	4	0.337	0.469	5.8	11598	70.9	28.2	104.215	3.9	5.7	0	0	0	0	1	0	0	0	0
2008	4	0.357	0.502	6.4	12699	71.8122	30.2	98.4268	3.9	5.6	0	0	0	0	1	0	0	0	0
2009	4	0.365	0.531	7.1	11849	72.9146	30.8	99.0763	3.6	5.4	0	0	0	0	1	0	0	0	0
2010	4	0.329	0.529	5.7	12614	73.2683	32.4	99.364	4	5.3	0	0	0	0	1	0	0	0	0
2011	4	0.321	0.507	5.3	13416	73.5634	33.5	99.0967	3.8	5.3	0	0	0	0	1	0	0	0	0
2012	4	0.35	0.53	6.2	14172	73.8634	34.1	101.103	3.9	5.6	0	0	0	0	1	0	0	0	0
2013	4	0.351	0.51	6.1	14930	73.9146	35.2	101.388	3.7	5.6	0	0	0	0	1	0	0	0	0
2014	4	0.38	0.532	7.3	15529	74.5171	36.7	100.75	3.6	6	0	0	0	0	1	0	0	0	0
2015	4	0.372	0.514	7.2	16540	74.322	38.7	100.735	3.6	6.1	0	0	0	0	1	0	0	0	0
2016	4	0.378	0.514	7.5	17175	74.6707	39.7	101.89	3.8	6	0	0	0	0	1	0	0	0	0
2017	4	0.374	0.51	7.4	17711	75.4805	40.3	102.001	3.8	5.9	0	0	0	0	1	0	0	0	0
2018	4	0.373264	0.525659	7.21978	18391	76.2902	41.7	103.385	4.2	6.2	0	0	0	0	1	0	0	0	0
2004	5	0.364	0.503	6.8	7514	72.0268	19.2	104.957	3.3	5.2	0	0	0	0	0	1	0	0	0
2005	5	0.391	0.508	7.9	8449	71.3561	20.3	102.003	3.4	5.5	0	0	0	0	0	1	0	0	0
2006	5	0.35	0.458	6.3	9652	70.8659	20.9	102.694	3.6	5.6	0	0	0	0	0	1	0	0	0
2007	5	0.375	0.471	7.4	10768	71.0195	22.2	101.665	3.8	5.7	0	0	0	0	0	1	0	0	0
2008	5	0.375	0.481	7.4	11611	72.4195	24.8	102.379	3.6	5.5	0	0	0	0	0	1	0	0	0
2009	5	0.354	0.503	6.5	9901	73.0805	25.8	101.09	3.4	5.3	0	0	0	0	0	1	0	0	0
2010	5	0.346	0.516	6.2	10167	73.4829	26.9	102.193	3.9	5.4	0	0	0	0	0	1	0	0	0
2011	5	0.351	0.512	6.2	9962	73.5756	27.7	99.766	3.6	5.6	0	0	0	0	0	1	0	0	0
2012	5	0.346	0.502	6.1	10779	73.778	29.2	98.5329	3.4	5.7	0	0	0	0	0	1	0	0	0
2013	5	0.351	0.496	6.3	11350	73.9829	31	99.4163	3.4	5.7	0	0	0	0	0	1	0	0	0
2014	5	0.349	0.484	6.4	11915	74.1244	30.2	100.358	3.4	6	0	0	0	0	0	1	0	0	0
2015	5	0.346	0.475	6.3	13077	74.4805	31.6	100.011	3.5	6.1	0	0	0	0	0	1	0	0	0
2016	5	0.346	0.473	6.4	13351	74.5805	33.4	98.0601	3.5	6.1	0	0	0	0	0	1	0	0	0
2017	5	0.355	0.481	6.7	13988	74.6293	33.9	99.3118	3.4	6.1	0	0	0	0	0	1	0	0	0
2018	5	0.341099	0.484297	6.11648	15130	74.678	33.9	98.0042	3.8	6.1	0	0	0	0	0	1	0	0	0
2004	6	0.327	0.522	5.5	8848	74.8463	15.3	98.0164	7.8	5.6	0	0	0	0	0	0	1	0	0
2005	6	0.327	0.522	5.5	8927	74.9951	16.8	94.6214	7.8	5.6	0	0	0	0	0	0	1	0	0
2006	6	0.315	0.498	5.1	9502	75.1439	17.9	93.3782	8.1	5.6	0	0	0	0	0	0	1	0	0
2007	6	0.315	0.484	5	10560	75.2439	18.7	93.119	8	5.9	0	0	0	0	0	0	1	0	0
2008	6	0.307	0.469	4.8	11005	75.5439	19.6	92.9858	7.9	5.8	0	0	0	0	0	0	1	0	0
2009	6	0.303	0.464	4.8	11339	75.6951	21.2	92.8527	7.6	6	0	0	0	0	0	0	1	0	0
2010	6	0.304	0.465	4.8	12407	76.2463	22.5	93.4702	8	5.8	0	0	0	0	0	0	1	0	0
2011	6	0.301	0.462	4.7	12983	76.6951	23.3	93.6315	7.9	5.6	0	0	0	0	0	0	1	0	0
2012	6	0.298	0.461	4.7	13758	76.7463	24.5	94.6511	7.7	5.9	0	0	0	0	0	0	1	0	0
2013	6	0.299	0.462	4.7	13897	77	25.8	96.6403	7.6	5.7	0	0	0	0	0	0	1	0	0
2014	6	0.297	0.463	4.7	14315	77.6024	27	96.912	7.3	5.8	0	0	0	0	0	0	1	0	0
2015	6	0.291	0.452	4.6	15135	77.4512	27.7	100.044	7.4	6	0	0	0	0	0	0	1	0	0
2016	6	0.285	0.458	4.4	15345	77.8512	28.7	101.75	7.6	6.2	0	0	0	0	0	0	1	0	0
2017	6	0.275	0.447	4.2	15750	77.7537	29.9	106.243	8	6.02308	0	0	0	0	0	0	1	0	0
2018	6	0.277791	0.435802	4.21978	16251	77.7537	30.9	108.856	8.1	6.05385	0	0	0	0	0	0	1	0	0
2004	7	0.267	0.455	3.9	9231	73.9585	12.8	96.923	6.7	5.4	0	0	0	0	0	0	0	1	0
2005	7	0.289	0.456	4.2	9797	73.9049	14	92.6768	6.9	5.5	0	0	0	0	0	0	0	1	0
2006	7	0.251	0.424	3.6	10425	74.2049	14.5	93.2233	6.8	6	0	0	0	0	0	0	0	1	0
2007	7	0.246	0.416	3.6	11752	74.2073	14.4	95.0337	6.6	5.9	0	0	0	0	0	0	0	1	0
2008	7	0.257	0.412	3.7	12843	74.7049	14.8	97.4129	6.6	5.9	0	0	0	0	0	0	0	1	0
2009	7	0.267	0.433	4	12871	74.9098	15.8	99.1499	6	5.9	0	0	0	0	0	0	0	1	0
2010	7	0.265	0.43	3.9	14040	75.1122	17.3	99.0621	6.4	6.2	0	0	0	0	0	0	0	1	0
2011	7	0.262	0.416	3.9	14017	75.9585	18.6	96.0958	6.1	5.9	0	0	0	0	0	0	0	1	0
2012	7	0.251	0.409	3.7	14528	76.1098	19	93.1882	5.8	5.8	0	0	0	0	0	0	0	1	0
2013	7	0.27	0.427	4.1	14658	76.4122	19.9	94.5908	5.9	5.8	0	0	0	0	0	0	0	1	0
2014	7	0.247	0.396	3.7	14971	76.8122	20.4	96.3083	5.4	6.1	0	0	0	0	0	0	0	1	0
2015	7	0.25	0.4	3.7	15898	76.5634	21.1	95.9646	5.4	6	0	0	0	0	0	0	0	1	0
2016	7	0.241	0.398	3.7	14718	77.1659	22	92.4431	5.6	6.1	0	0	0	0	0	0	0	1	0
2017	7	0.246692	0.393077	3.75	15027	77.1659	23.1	91.9056	5.9	6.3	0	0	0	0	0	0	0	1	0
2018	7	0.244978	0.389099	3.73956	16066	77.1659	24.6	94.4502	5.9	6.3	0	0	0	0	0	0	0	1	0
2004	8	0.241	0.438	3.5	13819	77.2073	18.8	97.0097	7.6	7	0	0	0	0	0	0	0	0	1
2005	8	0.24	0.437	3.5	14638	77.6122	20.2	97.0097	7.7	6.8	0	0	0	0	0	0	0	0	1
2006	8	0.237	0.432	3.4	15177	78.0866	21.4	97.0097	7.9	7	0	0	0	0	0	0	0	0	1
2007	8	0.238	0.424	3.5	15908	78.561	22.2	97.0097	7.8	6.9	0	0	0	0	0	0	0	0	1
2008	8	0.234	0.416	3.4	16455	78.7659	22.6	97.0097	8.3	6.8	0	0	0	0	0	0	0	0	1
2009	8	0.245	0.444	3.6	15511	78.9707	23.3	96.056	7.4	6.6	0	0	0	0	0	0	0	0	1
2010	8	0.245	0.448	3.6	15856	79.422	23.7	97.2117	7.5	6.6	0	0	0	0	0	0	0	0	1
2011	8	0.243	0.452	3.6	16259	79.9707	25.1	96.3484	7.5	6.6	0	0	0	0	0	0	0	0	1
2012	8	0.249	0.463	3.7	16191	80.1244	26.4	101.972	7.2	6.6	0	0	0	0	0	0	0	0	1
2013	8	0.254	0.464	3.8	16060	80.322	27.9	99.2929	6.9	6.6	0	0	0	0	0	0	0	0	1
2014	8	0.251	0.459	3.7	16270	81.078	28.6	100.073	6.2	6.7	0	0	0	0	0	0	0	0	1
2015	8	0.25	0.456	3.7	16915	80.7756	30.2	98.0854	6.2	6.9	0	0	0	0	0	0	0	0	1
2016	8	0.244	0.45	3.6	17165	81.1756	30.7	97.9001	6.6	6.9	0	0	0	0	0	0	0	0	1
2017	8	0.243	0.445	3.6	17826	81.0293	32.5	95.6983	6.5	7.1	0	0	0	0	0	0	0	0	1
2018	8	0.250253	0.461275	3.73077	18610	81.0293	32.5	95.0834	6.5	7	0	0	0	0	0	0	0	0	1

## Sheet: czechia
Time	Economy	gini-di	gini-mi	S80/20	wm	zd	edu-wyz	edu-pod	sn	is
2004	1	0.267	0.467	3.8	11960	75.722	12.3	99.7796	11.9	6
2005	1	0.261	0.461	3.7	12582	75.9244	13.1	98.9374	11.6	6.3
2006	1	0.26	0.46	3.7	13107	76.5244	13.5	93.8982	11.6	6.3
2007	1	0.256	0.45	3.6	13948	76.7244	13.7	95.5989	11.8	6.3
2008	1	0.259	0.444	3.6	14247	76.9756	14.5	98.5075	11.2	6.3
2009	1	0.257	0.445	3.6	14534	77.078	15.5	103.523	10.5	6.3
2010	1	0.26	0.449	3.7	14809	77.4244	16.8	106.457	10.7	6.1
2011	1	0.257	0.455	3.7	14832	77.8732	18.2	103.759	10.4	6.4
2012	1	0.254	0.453	3.6	15062	78.0756	19.3	100.99	10.1	6.2
2013	1	0.259	0.461	3.7	15465	78.1756	20.5	99.761	9.7	6.3
2014	1	0.257	0.46	3.6	16402	78.8244	21.5	98.1607	9.3	6.6
2015	1	0.258	0.46	3.7	17163	78.578	22.2	96.0708	9.4	6.5
2016	1	0.253	0.448	3.6	17314	79.0268	23	97.0675	9.6	6.6
2017	1	0.249	0.435	3.5	17886	78.978	23.9	97.844	9.6	6.7
2018	1	0.251956	0.447264	3.57582	18857	78.978	24.3	99.2368	9.5	6.6

## Sheet: estonia
Time	Economy	gini-di	gini-mi	S80/20	wm	zd	edu-wyz	edu-pod	sn	is
2004	2	0.346	0.506	6.2	7969	71.9098	31.5	102.322	12.1	5.8
2005	2	0.335	0.485	5.8	8938	72.5683	33.2	102.636	12.3	5.8
2006	2	0.338	0.482	5.7	10001	72.6915	33.2	94.9776	11.5	6.1
2007	2	0.312	0.452	5.1	11080	72.8146	33.3	94.7524	14.3	6.1
2008	2	0.313	0.459	5.1	12101	73.7707	34.2	95.4536	13.2	6
2009	2	0.309	0.479	5	11355	74.8244	36.1	98.7466	11	5.8
2010	2	0.317	0.488	5.3	11556	75.4293	35.5	100.634	13.9	5.9
2011	2	0.323	0.484	5.4	12292	76.2293	36.9	101.431	13.3	5.8
2012	2	0.326	0.484	5.5	12687	76.3268	37.6	103.818	12.4	5.8
2013	2	0.356	0.508	6.5	13327	77.1415	37.4	104.321	14.2	5.9
2014	2	0.346	0.488	6.2	14113	77.0341	37.6	100.092	13.2	6.3
2015	2	0.33	0.47	5.8	15227	77.5902	38.1	98.7666	11.5	6.3
2016	2	0.314	0.455	5.4	15429	77.6415	38.9	96.4426	11.8	6.3
2017	2	0.309	0.445	5.2	15876	78.0927	39.7	97.2314	12.1	6.2
2018	2	0.322198	0.465582	5.58242	16870	78.5439	41.2	97.7767	10.3	6.5

## Sheet: hungary
Time	Economy	gini-di	gini-mi	S80/20	wm	zd	edu-wyz	edu-pod	sn	is
2004	3	0.264	0.508	3.8	10340	72.6488	16.6	94.621	5.5	5
2005	3	0.264	0.508	3.8	11080	72.6488	17.1	93.8127	5.4	5.2
2006	3	0.264	0.508	3.8	11443	73.0976	17.7	98.7665	5.4	5.2
2007	3	0.257	0.513	3.7	11288	73.1512	18.1	95.0256	5.2	5
2008	3	0.246	0.502	3.5	11397	73.7024	19.3	96.5894	5.2	4.8
2009	3	0.241	0.499	3.4	11284	73.9049	19.8	96.7957	4.7	4.6
2010	3	0.266	0.506	3.9	11820	74.2073	20	97.1037	4.7	4.9
2011	3	0.269	0.507	3.9	12647	74.8585	21	98.7274	4.7	4.8
2012	3	0.279	0.508	4.2	12825	75.0634	22.1	97.5367	4.3	4.8
2013	3	0.286	0.521	4.3	13079	75.5659	22.6	97.7134	4.1	4.8
2014	3	0.281	0.492	4.3	13426	75.7634	23.4	96.4696	4.1	5.5
2015	3	0.284	0.494	4.3	13993	75.5683	24.2	96.9504	4.3	5.6
2016	3	0.28	0.482	4.3	13879	76.0634	23.7	98.5948	4.5	5.6
2017	3	0.289	0.478	4.4	14223	75.8171	24.1	105.05	4.7	5.8
2018	3	0.288505	0.488242	4.43956	15010	75.8171	25.1	106.649	4.7	6

## Sheet: lithuana
Time	Economy	gini-di	gini-mi	S80/20	wm	zd	edu-wyz	edu-pod	sn	is
2004	4	0.349	0.508	6.3	9352	71.961	24.5	103.258	3.4	5.3
2005	4	0.352	0.506	6.4	10079	71.2537	26.5	102.044	3.7	5.4
2006	4	0.328	0.466	5.6	11115	71.0561	26.1	102.382	3.8	5.5
2007	4	0.337	0.469	5.8	11598	70.9	28.2	104.215	3.9	5.7
2008	4	0.357	0.502	6.4	12699	71.8122	30.2	98.4268	3.9	5.6
2009	4	0.365	0.531	7.1	11849	72.9146	30.8	99.0763	3.6	5.4
2010	4	0.329	0.529	5.7	12614	73.2683	32.4	99.364	4	5.3
2011	4	0.321	0.507	5.3	13416	73.5634	33.5	99.0967	3.8	5.3
2012	4	0.35	0.53	6.2	14172	73.8634	34.1	101.103	3.9	5.6
2013	4	0.351	0.51	6.1	14930	73.9146	35.2	101.388	3.7	5.6
2014	4	0.38	0.532	7.3	15529	74.5171	36.7	100.75	3.6	6
2015	4	0.372	0.514	7.2	16540	74.322	38.7	100.735	3.6	6.1
2016	4	0.378	0.514	7.5	17175	74.6707	39.7	101.89	3.8	6
2017	4	0.374	0.51	7.4	17711	75.4805	40.3	102.001	3.8	5.9
2018	4	0.373264	0.525659	7.21978	18391	76.2902	41.7	103.385	4.2	6.2

## Sheet: latvia
Time	Economy	gini-di	gini-mi	S80/20	wm	zd	edu-wyz	edu-pod	sn	is
2004	5	0.364	0.503	6.8	7514	72.0268	19.2	104.957	3.3	5.2
2005	5	0.391	0.508	7.9	8449	71.3561	20.3	102.003	3.4	5.5
2006	5	0.35	0.458	6.3	9652	70.8659	20.9	102.694	3.6	5.6
2007	5	0.375	0.471	7.4	10768	71.0195	22.2	101.665	3.8	5.7
2008	5	0.375	0.481	7.4	11611	72.4195	24.8	102.379	3.6	5.5
2009	5	0.354	0.503	6.5	9901	73.0805	25.8	101.09	3.4	5.3
2010	5	0.346	0.516	6.2	10167	73.4829	26.9	102.193	3.9	5.4
2011	5	0.351	0.512	6.2	9962	73.5756	27.7	99.766	3.6	5.6
2012	5	0.346	0.502	6.1	10779	73.778	29.2	98.5329	3.4	5.7
2013	5	0.351	0.496	6.3	11350	73.9829	31	99.4163	3.4	5.7
2014	5	0.349	0.484	6.4	11915	74.1244	30.2	100.358	3.4	6
2015	5	0.346	0.475	6.3	13077	74.4805	31.6	100.011	3.5	6.1
2016	5	0.346	0.473	6.4	13351	74.5805	33.4	98.0601	3.5	6.1
2017	5	0.355	0.481	6.7	13988	74.6293	33.9	99.3118	3.4	6.1
2018	5	0.341099	0.484297	6.11648	15130	74.678	33.9	98.0042	3.8	6.1

## Sheet: poland
Time	Economy	gini-di	gini-mi	S80/20	wm	zd	edu-wyz	edu-pod	sn	is
2004	6	0.327	0.522	5.5	8848	74.8463	15.3	98.0164	7.8	5.6
2005	6	0.327	0.522	5.5	8927	74.9951	16.8	94.6214	7.8	5.6
2006	6	0.315	0.498	5.1	9502	75.1439	17.9	93.3782	8.1	5.6
2007	6	0.315	0.484	5	10560	75.2439	18.7	93.119	8	5.9
2008	6	0.307	0.469	4.8	11005	75.5439	19.6	92.9858	7.9	5.8
2009	6	0.303	0.464	4.8	11339	75.6951	21.2	92.8527	7.6	6
2010	6	0.304	0.465	4.8	12407	76.2463	22.5	93.4702	8	5.8
2011	6	0.301	0.462	4.7	12983	76.6951	23.3	93.6315	7.9	5.6
2012	6	0.298	0.461	4.7	13758	76.7463	24.5	94.6511	7.7	5.9
2013	6	0.299	0.462	4.7	13897	77	25.8	96.6403	7.6	5.7
2014	6	0.297	0.463	4.7	14315	77.6024	27	96.912	7.3	5.8
2015	6	0.291	0.452	4.6	15135	77.4512	27.7	100.044	7.4	6
2016	6	0.285	0.458	4.4	15345	77.8512	28.7	101.75	7.6	6.2
2017	6	0.275	0.447	4.2	15750	77.7537	29.9	106.243	8	6.02308
2018	6	0.277791	0.435802	4.21978	16251	77.7537	30.9	108.856	8.1	6.05385

## Sheet: slovak rep
Time	Economy	gini-di	gini-mi	S80/20	wm	zd	edu-wyz	edu-pod	sn	is
2004	7	0.267	0.455	3.9	9231	73.9585	12.8	96.923	6.7	5.4
2005	7	0.289	0.456	4.2	9797	73.9049	14	92.6768	6.9	5.5
2006	7	0.251	0.424	3.6	10425	74.2049	14.5	93.2233	6.8	6
2007	7	0.246	0.416	3.6	11752	74.2073	14.4	95.0337	6.6	5.9
2008	7	0.257	0.412	3.7	12843	74.7049	14.8	97.4129	6.6	5.9
2009	7	0.267	0.433	4	12871	74.9098	15.8	99.1499	6	5.9
2010	7	0.265	0.43	3.9	14040	75.1122	17.3	99.0621	6.4	6.2
2011	7	0.262	0.416	3.9	14017	75.9585	18.6	96.0958	6.1	5.9
2012	7	0.251	0.409	3.7	14528	76.1098	19	93.1882	5.8	5.8
2013	7	0.27	0.427	4.1	14658	76.4122	19.9	94.5908	5.9	5.8
2014	7	0.247	0.396	3.7	14971	76.8122	20.4	96.3083	5.4	6.1
2015	7	0.25	0.4	3.7	15898	76.5634	21.1	95.9646	5.4	6
2016	7	0.241	0.398	3.7	14718	77.1659	22	92.4431	5.6	6.1
2017	7	0.246692	0.393077	3.75	15027	77.1659	23.1	91.9056	5.9	6.3
2018	7	0.244978	0.389099	3.73956	16066	77.1659	24.6	94.4502	5.9	6.3

## Sheet: slovenia
Time	Economy	gini-di	gini-mi	S80/20	wm	zd	edu-wyz	edu-pod	sn	is
2004	8	0.241	0.438	3.5	13819	77.2073	18.8	97.0097	7.6	7
2005	8	0.24	0.437	3.5	14638	77.6122	20.2	97.0097	7.7	6.8
2006	8	0.237	0.432	3.4	15177	78.0866	21.4	97.0097	7.9	7
2007	8	0.238	0.424	3.5	15908	78.561	22.2	97.0097	7.8	6.9
2008	8	0.234	0.416	3.4	16455	78.7659	22.6	97.0097	8.3	6.8
2009	8	0.245	0.444	3.6	15511	78.9707	23.3	96.056	7.4	6.6
2010	8	0.245	0.448	3.6	15856	79.422	23.7	97.2117	7.5	6.6
2011	8	0.243	0.452	3.6	16259	79.9707	25.1	96.3484	7.5	6.6
2012	8	0.249	0.463	3.7	16191	80.1244	26.4	101.972	7.2	6.6
2013	8	0.254	0.464	3.8	16060	80.322	27.9	99.2929	6.9	6.6
2014	8	0.251	0.459	3.7	16270	81.078	28.6	100.073	6.2	6.7
2015	8	0.25	0.456	3.7	16915	80.7756	30.2	98.0854	6.2	6.9
2016	8	0.244	0.45	3.6	17165	81.1756	30.7	97.9001	6.6	6.9
2017	8	0.243	0.445	3.6	17826	81.0293	32.5	95.6983	6.5	7.1
2018	8	0.250253	0.461275	3.73077	18610	81.0293	32.5	95.0834	6.5	7
